# Supplementary material for: Comparative analysis between 2D and 3D colorectal cancer culture models for insights into cellular morphological and transcriptomic variations
Source: Sci Rep. 2023 Oct 26;13:18380. doi: 10.1038/s41598-023-45144-w (PMC10603139; doi:10.1038/s41598-023-45144-w)
Supplement: Supplementary file 2 — Supplementary Information 2. [file 41598_2023_45144_MOESM2_ESM.xlsx]

## Sheet: RNA-Seq
																										FFPE_1	FFPE_2	FFPE_3	FFPE_4	FFPE_5	FFPE_7	FFPE_8	FFPE_9	FFPE_10	FFPE_12	FFPE_13	FFPE_14	FFPE_15	FFPE_20	FFPE_21	FFPE_22	FFPE_23	FFPE_24	FFPE_25	FFPE_26	FFPE_27	FFPE_28	FFPE_29	FFPE_30
																										425	676	801	360	824	605	493	84489	566	3098	1022	5607	862	2249	128	1280	946	2292	1187	111	2080	426	1411	1124
				ANXA1 Mean Fold of Change																						990	3255	1715	335	2134	1518	1795	34400	3668	10870	4134	4114	11350	7877	1265	7691	5825	14214	15236	1849	11478	3449	12100	10675
			Cell Line	2 D	3 D																					1102	7040	1272	180	936	11433	15726	4538	4277	4923	20727	275	27677	6820	1747	9441	3675	6346	8311	658	16226	9393	9981	9115
			Caco-2	30	191.6																					8	0	0	2	0	6	4	15	0	8	18	0	3	2	5	10	6	44	11	0	3	0	0	1
			HCT-116	1628.5	2792.6																					141	7	3	563	532	2	37	1767	31	10	18	1	0	6	28	2546	8	19	0	0	482	0	12	205
			SW-480	191.3	706
			LS174T	232	4440
			HCT-8	6628	12233
				CD44 Mean Fold of Change
			Cell Line	2 D	3 D
			Caco-2	2246	3160.6
			HCT-116	8	477.4
			SW-480	4579	5353.7
			LS174T	2040.81	6386.65
			HCT-8	265	1309
				KRT18 Mean Fold of Change
			Cell Line	2 D	3 D
			Caco-2	33091	15685
			HCT-116	3342	3167
			SW-480	119586	63159
			LS174T	3164	2509.9
			HCT-8	32725	11186
				SOX2 Mean Fold of Change
			Cell Line	2 D	3 D
			Caco-2	1	0.3
			HCT-116	1.4	0.7
			SW-480	1.8	0
			LS174T	1.2	0
			HCT-8	0.8	0
				OCT4 Mean Fold of Change
			Cell Line	2 D	3 D
			Caco-2	0.6	0
			HCT-116	0	0
			SW-480	2.3	0.6
			LS174T	0	0
			HCT-8	0	0
[truncated: 11 more columns]
