# Supplementary material for: Comparative analysis between 2D and 3D colorectal cancer culture models for insights into cellular morphological and transcriptomic variations
Source: Sci Rep. 2023 Oct 26;13:18380. doi: 10.1038/s41598-023-45144-w (PMC10603139; doi:10.1038/s41598-023-45144-w)
Supplement: Supplementary file 4 — Supplementary Information 4. [file 41598_2023_45144_MOESM4_ESM.xlsx]

## Sheet: Caco-2
Direction	adj.Pval	nGenes	Pathways
Up Regulated	2.2e-20	366	Mitotic cell cycle	4056
	1.3e-19	428	Cell cycle process	3529
	1.4e-19	574	Cell cycle	7585
	2.9e-19	335	Chromosome organization
	3.4e-19	327	Mitotic cell cycle process
	1.3e-14	310	DNA metabolic process
	1e-13	245	Cell division
	3.2e-11	252	Regulation of cell cycle process
	3.2e-11	139	Ribosome biogenesis
	1.3e-10	146	RRNA processing
	1.3e-10	118	RRNA metabolic process
	1.5e-10	165	Nuclear division
	5.3e-10	171	DNA replication
	5.3e-10	128	Chromosome segregation
	5.3e-10	217	Cell cycle phase transition
Down Regulated	6.5e-07	135	Anion transport
	2.6e-06	335	Lipid metabolic process
	2.6e-06	143	Xenobiotic metabolic process
	3.7e-06	153	Olefinic compound metabolic process
	7.5e-06	145	Cellular response to xenobiotic stimulus
	1e-05	112	Fatty acid metabolic process
	1e-05	199	Organic anion transport
	1.7e-05	168	Monocarboxylic acid metabolic process
	1.9e-05	246	Response to xenobiotic stimulus
	1.9e-05	249	Cellular lipid metabolic process
	2.5e-05	325	System process
	2.5e-05	45	Icosanoid metabolic process
	7.3e-05	293	Ion transport
	7.3e-05	1041	Unsaturated fatty acid metabolic process
	0.00011	75	Carboxylic acid transport
		7585

## Sheet: HCT-116
Direction	adj.Pval	nGenes	Pathways
Up Regulated	3.2e-19	12	Cotranslational protein targeting to membrane	127
	9.7e-19	7	Protein targeting to ER	681
	8.2e-18	9	Oxidative phosphorylation	808
	1.2e-17	7	Establishment of protein localization to endoplasmic reticulum
	3.7e-17	11	Aerobic respiration
	1.7e-16	9	Protein localization to endoplasmic reticulum
	4.5e-16	11	Cellular amide metabolic process
	3.4e-15	8	Cytoplasmic translation
	6.4e-15	8	ATP synthesis coupled electron transport
	1.2e-14	7	Aerobic electron transport chain
	3.3e-14	3	Cellular respiration
	2.5e-13	14	Protein targeting to membrane
	5.1e-13	8	Small molecule metabolic process
	8.4e-12	7	Energy derivation by oxidation of organic compounds
	1.2e-11	6	Respiratory electron transport chain
Down Regulated	3.8e-46	50	Chromosome organization
	2.4e-41	40	Cell cycle
	1.6e-39	31	Regulation of nucleobase-containing compound metabolic process
	4.2e-39	29	Cell cycle process
	5.4e-32	18	Regulation of RNA metabolic process
	1.7e-31	72	Regulation of cellular macromolecule biosynthetic process
	2.8e-30	68	RNA processing
	1.4e-27	55	Nucleobase-containing compound biosynthetic process
	1.8e-27	37	Mitotic cell cycle
	2.4e-27	59	RNA biosynthetic process
	3e-27	54	Nucleic acid-templated transcription
	3.2e-27	26	DNA metabolic process
	3.2e-27	53	Transcription, DNA-templated
	5.9e-27	64	Heterocycle biosynthetic process
	3.4e-26	25	Mitotic cell cycle process
		808

## Sheet: SW480
Direction	adj.Pval	nGenes	Pathways
Up Regulated	1.7e-18	332	Cell adhesion	3895
	1.7e-18	334	Biological adhesion	3366
	1.1e-14	260	Regulation of multicellular organismal process	7261
	4.7e-14	266	Response to external stimulus
	1.3e-13	177	Inflammatory response
	1.5e-13	365	System process
	5.3e-13	126	Ion transport
	5.5e-13	186	Regulation of ion transport
	5.3e-12	259	Cation transport
	1.1e-11	329	Defense response
	1.1e-11	198	Cell-cell adhesion
	3.6e-11	117	Extracellular matrix organization
	4.2e-11	117	Extracellular structure organization
	4.2e-11	154	Regulation of system process
	5.3e-11	117	External encapsulating structure organization
Down Regulated	1.7e-13	558	Cell cycle
	4.7e-12	193	Regulation of macromolecule biosynthetic process
	4.7e-12	115	Regulation of nucleobase-containing compound metabolic process
	4.7e-12	228	Cell cycle process
	3.1e-11	131	Regulation of RNA metabolic process
	1.4e-10	400	RNA biosynthetic process
	2.8e-10	294	Transcription, DNA-templated
	3.1e-10	394	Nucleic acid-templated transcription
	4.4e-10	270	Mitotic cell cycle
	8e-10	288	Microtubule-based process
	8.5e-10	233	Chromosome organization
	1.2e-09	200	Transcription by RNA polymerase II
	1.9e-09	340	Regulation of transcription, DNA-templated
	2.2e-09	140	Regulation of nucleic acid-templated transcription
	2.5e-09	140	Regulation of RNA biosynthetic process
		7261

## Sheet: LS174T
Direction	adj.Pval	nGenes	Pathways
Up Regulated	1.2e-51	26	SRP-dependent cotranslational protein targeting to membrane	321
	1.3e-48	26	Protein targeting to ER	541
	1.4e-47	21	Establishment of protein localization to endoplasmic reticulum	862
	9.8e-47	11	Protein localization to endoplasmic reticulum
	6e-45	16	Nuclear-transcribed mRNA catabolic process, nonsense-mediated decay
	4.1e-40	26	Cytoplasmic translation
	7e-36	27	Viral transcription
	1.3e-35	10	Protein targeting to membrane
	1.3e-34	18	Translational initiation
	1.6e-31	17	Nuclear-transcribed mRNA catabolic process
	1.2e-29	18	Viral gene expression
	1.7e-24	30	Establishment of protein localization to membrane
	1.2e-22	23	Protein targeting
	2.2e-19	28	MRNA catabolic process
	4e-19	24	Organic cyclic compound catabolic process
Down regulated	0.00049	76	Regulation of transcription by RNA polymerase II
	0.00091	78	Transcription by RNA polymerase II
	0.0016	13	Double-strand break repair via homologous recombination
	0.0016	12	Recombinational repair
	0.0016	29	Regulation of transcription, DNA-templated
	0.0016	29	Regulation of nucleic acid-templated transcription
	0.0016	29	Regulation of RNA biosynthetic process
	0.0016	62	Transcription, DNA-templated
	0.0016	10	Regulation of nucleobase-containing compound metabolic process
	0.0016	59	Positive regulation of nucleobase-containing compound metabolic process
	0.0016	41	Positive regulation of transcription by RNA polymerase II
	0.0016	21	Positive regulation of nitrogen compound metabolic process
	0.0016	32	Nucleic acid-templated transcription
	0.0017	32	RNA biosynthetic process
	0.0032	18	Intracellular receptor signaling pathway
		862

## Sheet: HCT-8
Direction	adj.Pval	nGenes	Pathways
Up regulated	1.7e-14	190	System process	2032
	1.7e-14	145	Anatomical structure morphogenesis	2652
	8.8e-14	101	Extracellular structure organization	4684
	1.5e-13	100	Extracellular matrix organization
	2.2e-13	100	External encapsulating structure organization
	7.6e-12	84	Cell differentiation
	9.8e-11	225	Cellular developmental process
	3.1e-10	135	Cell adhesion
	4.4e-10	123	Circulatory system process
	4.4e-10	135	Biological adhesion
	7.8e-10	144	Movement of cell or subcellular component
	1.5e-09	194	Locomotion
	1.9e-09	147	Vasculature development
	3.3e-09	100	Regulation of multicellular organismal process
	3.9e-09	109	Animal organ development
Down regulated	6.7e-08	203	Mitotic cell cycle
	2e-07	283	Chromosome segregation
	2.5e-07	270	Mitotic cell cycle process
	4.4e-07	160	Nuclear chromosome segregation
	5.5e-07	124	Meiotic chromosome segregation
	5.8e-07	233	Cell cycle process
	6.5e-07	124	Cell division
	8.3e-07	183	DNA replication
	1.1e-06	202	Nuclear division
	1.1e-06	294	Cell cycle
	1.1e-06	110	Organelle fission
	2.1e-06	145	Meiotic nuclear division
	2.2e-06	148	Meiotic cell cycle process
	3.2e-06	123	Negative regulation of viral genome replication
	3.7e-06	50	Regulation of viral process
		4684
